# Supplementary material for: Sphingolipid Metabolism Is Dysregulated at Transcriptomic and Metabolic Levels in the Spinal Cord of an Animal Model of Amyotrophic Lateral Sclerosis
Source: Front Mol Neurosci. 2018 Jan 4;10:433. doi: 10.3389/fnmol.2017.00433 (PMC5758557; doi:10.3389/fnmol.2017.00433)
Supplement: Supplementary file 1 [file Table1.XLSX]

## Sheet: Supp. Table1
	Forward	Reverse
HexB	ggt-tgg-tcc-aaa-gac-tgc-ct	gac-act-agc-gac-acc-agc-g
Asah1	agg-acg-tac-tga-gac-ccg-aa	gac-aag-agg-cct-tga-gcc-tt
Cerk	tgg-tct-tgc-tgg-ctt-caa-gat-t	atg-agg-gga-ggc-cat-agt-ctg
Glb1	ttc-cgg-ata-ccc-cgc-ttc-ta	gaa-gtt-caa-ggg-cac-gta-ca
Arsb1	aca-cgc-cga-gga-ttc-gat-ac	caa-aga-ct-aat-cgg-cgc-ac
Sgpl1	atg-tgg-atg-ctt-gtc-tgg-gg	gtc-aca-cct-ttc-acc-cgg-aa
Tram1l1	gat-atg-gtc-tcc-tgc-gtg-gg	gag-gaa-cgc-gat-cga-cat-ct
Mettl14	gag-gga-cgt-gaa-agt-ctc-cg	ccc-gcc-aaa-atg-caa-atc-ca
Cd180	tgt-ccc-aag-tga-aga-aac-tgt-ca	aaa-gct-cag-tga-acc-ccc-ag
Calca	gct-cac-cag-gaa-ggc-atc-at	cat-gcc-tgg-tac-agg-agc-aa
Slc15a3	agg-agt-gtg-tag-agg-agg-tgg	gtc-ccc-ggt-taa-ctg-cct-tt
Runx1	ttc-gca-gag-cgg-tga-aag-aa	tgc-tgt-ctg-aag-cca-tcg-tt
Rwdd3	tga-aac-cca-gct-cct-cca-aa	aca-acc-aac-tac-agc-gtc-ct
Prss12	cct-ggg-gcg-aac-ata-act-gt	tcc-tcc-tgc-cag-tct-gat-ga
18S	tct-gat-aaa-tgc-acg-cat-cc	gcc-atg-cat-gtc-taa-gta-cgc
TBP	cca-atg-act-cct-atg-acc-cct-a	cag-cca-aga-ttc-acg-gta-gat
pol2	gct-ggg-aga-cat-agc-acc-a	tta-ctc-ccc-tgc-atg-gtc-tc
Supp. Table 1: List of primers used for qPCR validation
