# Supplementary material for: Sphingolipid Metabolism Is Dysregulated at Transcriptomic and Metabolic Levels in the Spinal Cord of an Animal Model of Amyotrophic Lateral Sclerosis
Source: Front Mol Neurosci. 2018 Jan 4;10:433. doi: 10.3389/fnmol.2017.00433 (PMC5758557; doi:10.3389/fnmol.2017.00433)
Supplement: Supplementary file 2 [file Table2.XLSX]

## Sheet: Supp. Table2
Supp Table 2. Integrated pathway analysis of spinal transcriptomic and lipidomic data of SOD1G86R mice, using Reactom databse.
Pathway name	Source	Overlapping genes	Genes	Overlapping metabolites	Metabolite	p-value	q-value
Immune System	Reactome	238	/	4	Ceramide (3)	0.0001	4.36e-32
					Cholesterol ester (2)
					Phosphatidylethanolamine (4)
					Phosphatidylcholine (17)
Signal Transduction	Reactome	181	/	7	Phosphatidylethanolamine (4)	0.0001	2.66e-05
					Cholesterol ester (2)
					Phosphatidylcholine (17)
					Ceramide (3)
					Anandamide (1)
					Sphingosine (1)
					Sphingomyelin (5)
Glycosphingolipid metabolism	Reactome	7	Glb1;Hexa; Hexb;Ctsa; Asah1;Cerk; Arsb	4	Ceramide (3)	0.0001	0.00029
					Glucosylceramide (4)
					Sphingosine (1)
					Sphingomyelin (5)
Sphingolipid metabolism	Reactome	8	Glb1;Hexa; Hexb; Ctsa; Asah1;Cerk; Sgpl1;Arsb	5	Ceramide (3)	0.0001	0.00059
					Glucosylceramide (4)
					Sphingosine (1)
					Sphingomyelin (5)
					Phosphatidylcholine (17)
Given are the metabolic pathways identified as significantly dysregulated in a joint inter-omic analysis performed with IMPaLA.
The analysis was performed with the 751 genes and 293 lipid metabolites significantly dysregulated.
The table shows the pathways, the source of the database, number and identity of genes and metabolites dysregulated per pathway, and p-value and q-value (false discovery rate) for each pathway.
