# Supplementary material for: Sphingolipid Metabolism Is Dysregulated at Transcriptomic and Metabolic Levels in the Spinal Cord of an Animal Model of Amyotrophic Lateral Sclerosis
Source: Front Mol Neurosci. 2018 Jan 4;10:433. doi: 10.3389/fnmol.2017.00433 (PMC5758557; doi:10.3389/fnmol.2017.00433)
Supplement: Supplementary file 3 [file Table3.XLSX]

## Sheet: Supp. Table 3
Supp Table 3. Compounds active on sphingolipid signalling pathways.
Target	Drug	Interaction	Investigated in ALS	Outcomes	FDA approved	Sources	References
CTSD	Insulin human	n/a	No		Yes	DrugBank	n/a
S1pr3	Pyrimethamine	n/a	Clinical	Reduces SOD1 protein	Yes	GuideToPharmacology	(Lange et al., 2017)
							(Lange et al., 2013)
S1pr3	Pyridostigmine	n/a	No	n/a	Yes	GuideToPharmacology	n/a
S1pr3	Pyrilamine	n/a	No	n/a	Yes	GuideToPharmacology	n/a
S1pr3	Montelukast	n/a	No	n/a	Yes	GuideToPharmacology	n/a
S1pr3	Fingolimod phosphate	n/a	Preclinical	Beneficial in SOD1 mice	No	GuideToPharmacology	(Potenza et al., 2016)
			Clinical	Phase 2a			NCT01786174 *
Tnfrsf1a	Pentoxifylline	antibody	Clinical	Increase death risk	Yes	TTD	(Meininger et al., 2006)
Tnfrsf1a	Adalimumab	antibody	No	n/a	Yes	TTD	n/a
Tnfrsf1a	Certolizumab pegol	antibody	No	n/a	Yes	TTD	n/a
Tnfrsf1a	Etanercept	antibody	No	n/a	Yes	TTD	n/a
Tnfrsf1a	Golimumab	antibody	No	n/a	Yes	TTD	n/a
Tnfrsf1a	Infliximab	antibody	No	n/a	Yes	TTD	n/a
Tnfrsf1a	Pirfenidone	inhibitor	No	n/a	Yes	TTD	n/a
Tnfrsf1a	Celastrol	n/a	Preclinical	Beneficial in SOD1 mice	No	TTD	(Kiaei et al., 2005)
Tnfrsf1a	Lenalidomide	inhibitor	Preclinical	Beneficial in SOD1 mice	Yes	TTD	(Kiaei et al., 2006)
				Beneficial in SOD1 mice			(Neymotin et al., 2009)
Tnfrsf1a	Thalidomide	inhibitor	Preclinical	Beneficial in SOD1	Yes	TTD	(Kiaei et al., 2006)
			Clinical	No benefit			(Stommel et al., 2009)
* NCT01786174 refers to the ID provided by clinicaltrial.gov
Given is the result of a DGIdb analysis with the genes coding for proteins involved in the signalling pathway of sphingolipids, and found dysregulated in SOD1 G86R mice.
